# Supplementary material for: The stress-inducible ER chaperone GRP78/BiP is upregulated during SARS-CoV-2 infection and acts as a pro-viral protein
Source: Nat Commun. 2022 Nov 14;13:6551. doi: 10.1038/s41467-022-34065-3 (PMC9663498; doi:10.1038/s41467-022-34065-3)
Supplement: Supplementary file 3 — Source Data [file 41467_2022_34065_MOESM3_ESM.xlsx]

## Sheet: Fig 1a
12hpi GRP78																			VeroE6
No.	Label	Type	Volume (Int)	Adj. Vol. (Int)	Mean Bkgd. (Int)	Abs. Quant.	Rel. Quant.	# of Pixels	Min. Value (Int)	Max. Value (Int)	Mean Value (Int)	Std. Dev.	Area (mm2)		Norm				12hpi	24hpi	36hpi	48hpi
1	U1	Unknown	7405685	4.95501e+06	1902.7	N/A	1	1288	1298	36318	5749.76	6788.77	24.4864		1			Mock	1	1	1	1
2	U2	Unknown	5386182	2.91979e+06	1914.9	N/A	0.58926	1288	1480	21451	4181.82	4071.59	24.4864		0.720231			Mock	0.720231	1.3057	1.13986	0.653471
3	U3	Unknown	4792416	2.26964e+06	1958.68	N/A	0.458049	1288	1603	20717	3720.82	3514.78	24.4864		0.548761			Mock	0.548761	1.36981	0.758107	0.471207
4	U4	Unknown	8797496	5.61657e+06	2469.66	N/A	1.13351	1288	1847	44661	6830.35	8596.49	24.4864		1.57327			SARS	1.57327	3.35431	4.76611	1.85534
5	U5	Unknown	8828673	5.41066e+06	2653.74	N/A	1.09196	1288	2143	38618	6854.56	8345.98	24.4864		1.6784			SARS	1.6784	3.5545	5.50997	1.50186
6	U6	Unknown	9310509	5.95223e+06	2607.36	N/A	1.20125	1288	1839	47503	7228.66	8980.62	24.4864		1.85853			SARS	1.85853	4.19618	6.56957	1.92983
12hpi GAPDH
No.	Label	Type	Volume (Int)	Adj. Vol. (Int)	Mean Bkgd. (Int)	Abs. Quant.	Rel. Quant.	# of Pixels	Min. Value (Int)	Max. Value (Int)	Mean Value (Int)	Std. Dev.	Area (mm2)						VeroE6
1	U1	Unknown	6543198	4.10147e+06	1981.93	N/A	1	1232	1485	23237	5311.04	5117.65	23.4218						12 h.p.i.	24 h.p.i.	36 h.p.i.	48 h.p.i.
2	U2	Unknown	5853137	3.35563e+06	2027.2	N/A	0.818154	1232	1712	18515	4750.92	4288.6	23.4218				Avg	Mock	0.756331	1.22517	0.96599	0.708226
3	U3	Unknown	6036093	3.42348e+06	2120.63	N/A	0.834696	1232	1628	19382	4899.43	4478.2	23.4218					SARS	1.7034	3.70166	5.61522	1.76235
4	U4	Unknown	5518316	2.95503e+06	2080.59	N/A	0.720482	1232	1657	20284	4479.15	4204.12	23.4218				Stdev	Mock	0.227775	0.197621	0.193137	0.268615
5	U5	Unknown	5190555	2.66839e+06	2047.21	N/A	0.650595	1232	1659	19949	4213.11	3626.07	23.4218					SARS	0.144264	0.439808	0.906324	0.22864
6	U6	Unknown	5207732	2.65097e+06	2075.3	N/A	0.646346	1232	1586	19195	4227.06	3606.85	23.4218				Std Error	Mock	0.131506	0.114097	0.111508	0.155085
																		SARS	0.0832911	0.253923	0.523267	0.132005
24hpi GRP78
No.	Label	Type	Volume (Int)	Adj. Vol. (Int)	Mean Bkgd. (Int)	Abs. Quant.	Rel. Quant.	# of Pixels	Min. Value (Int)	Max. Value (Int)	Mean Value (Int)	Std. Dev.	Area (mm2)		Norm		P-value		0.00368929	0.000882319	0.000965371	0.00662493
1	U1	Unknown	2354817	966504	1089.73	N/A	1	1274	828	8199	1848.36	1479.54	24.2202		1
2	U2	Unknown	2429725	973187	1143.28	N/A	1.00691	1274	864	9837	1907.16	1676.49	24.2202		1.3057
3	U3	Unknown	2308917	867833	1131.15	N/A	0.897909	1274	864	8854	1812.34	1511.91	24.2202		1.36981				VeroE6
4	U4	Unknown	3841503	2.22063e+06	1272.27	N/A	2.29759	1274	946	16762	3015.31	3480.29	24.2202		3.35431				12 h.p.i.	24 h.p.i.	36 h.p.i.	48 h.p.i.
5	U5	Unknown	4008679	2.21523e+06	1407.73	N/A	2.29201	1274	1008	18375	3146.53	3709.99	24.2202		3.5545		Avg	Mock	1	1	1	1
6	U6	Unknown	4080996	2.32578e+06	1377.72	N/A	2.40638	1274	961	19419	3203.29	3755.29	24.2202		4.19618			SARS	2.25219	3.02134	5.81291	2.48839
																	Stdev	Mock	0.301158	0.161301	0.199937	0.379279
24hpi GAPDH																		SARS	0.190742	0.358976	0.938234	0.322835
No.	Label	Type	Volume (Int)	Adj. Vol. (Int)	Mean Bkgd. (Int)	Abs. Quant.	Rel. Quant.	# of Pixels	Min. Value (Int)	Max. Value (Int)	Mean Value (Int)	Std. Dev.	Area (mm2)				Std Error	Mock	0.173874	0.0931271	0.115433	0.218977
1	U1	Unknown	8958736	6.5339e+06	1882.64	N/A	1	1288	1309	28457	6955.54	6745.22	24.4864					SARS	0.110125	0.207255	0.54169	0.186389
2	U2	Unknown	7365576	5.03873e+06	1806.56	N/A	0.771167	1288	1288	25397	5718.61	5623.21	24.4864
3	U3	Unknown	6492692	4.28296e+06	1715.63	N/A	0.655498	1288	1354	20269	5040.91	4679.37	24.4864				P-value		0.00368929	0.000882319	0.000965371	0.00662493
4	U4	Unknown	6956592	4.4755e+06	1926.32	N/A	0.684966	1288	1432	20022	5401.08	5151.37	24.4864
5	U5	Unknown	6741210	4.21318e+06	1962.76	N/A	0.644819	1288	1414	19386	5233.86	4951.29	24.4864
6	U6	Unknown	6143972	3.747e+06	1861.01	N/A	0.57347	1288	1266	20725	4770.16	4409.66	24.4864
36hpi GRP78
No.	Label	Type	Volume (Int)	Adj. Vol. (Int)	Mean Bkgd. (Int)	Abs. Quant.	Rel. Quant.	# of Pixels	Min. Value (Int)	Max. Value (Int)	Mean Value (Int)	Std. Dev.	Area (mm2)		Norm
1	U1	Unknown	2535017	729543	1353.43	N/A	1	1334	1110	6735	1900.31	1069.9	25.3609		1
2	U2	Unknown	2309048	501833	1354.73	N/A	0.687873	1334	1108	5489	1730.92	795.71	25.3609		1.13986
3	U3	Unknown	2355899	458648	1422.23	N/A	0.628678	1334	1112	5538	1766.04	796.885	25.3609		0.758107
4	U4	Unknown	4755288	2.43316e+06	1740.73	N/A	3.33518	1334	1431	16499	3564.68	3642.76	25.3609		4.76611
5	U5	Unknown	5215620	2.70324e+06	1883.34	N/A	3.70539	1334	1510	18656	3909.76	4084.24	25.3609		5.50997
6	U6	Unknown	5411031	2.87569e+06	1900.55	N/A	3.94177	1334	1395	18159	4056.25	4301.52	25.3609		6.56957
36hpi GAPDH
No.	Label	Type	Volume (Int)	Adj. Vol. (Int)	Mean Bkgd. (Int)	Abs. Quant.	Rel. Quant.	# of Pixels	Min. Value (Int)	Max. Value (Int)	Mean Value (Int)	Std. Dev.	Area (mm2)
1	U1	Unknown	9810057	6.58446e+06	2451.06	N/A	1	1316	1749	31522	7454.45	6775.26	25.0187
2	U2	Unknown	7051759	3.97352e+06	2339.08	N/A	0.60347	1316	1851	22843	5358.48	4665.14	25.0187
3	U3	Unknown	8901433	5.46032e+06	2614.83	N/A	0.829273	1316	2104	23705	6764.01	5955.96	25.0187
4	U4	Unknown	7894765	4.60761e+06	2497.84	N/A	0.69977	1316	1926	26590	5999.06	4848.24	25.0187
5	U5	Unknown	7912793	4.42797e+06	2648.05	N/A	0.672487	1316	2037	23766	6012.76	5065.37	25.0187
6	U6	Unknown	7338020	3.95071e+06	2573.94	N/A	0.600005	1316	2117	23382	5576	4463.08	25.0187
48hpi GRP78
No.	Label	Type	Volume (Int)	Adj. Vol. (Int)	Mean Bkgd. (Int)	Abs. Quant.	Rel. Quant.	# of Pixels	Min. Value (Int)	Max. Value (Int)	Mean Value (Int)	Std. Dev.	Area (mm2)		Norm
1	U1	Unknown	3337520	1.75919e+06	1150.39	N/A	1	1372	827	12696	2432.59	2273.59	26.0833		1
2	U2	Unknown	2792049	1.09756e+06	1235.05	N/A	0.6239	1372	960	9090	2035.02	1573.81	26.0833		0.653471
3	U3	Unknown	2990619	1.15447e+06	1338.3	N/A	0.656254	1372	1034	10420	2179.75	1756.21	26.0833		0.471207
4	U4	Unknown	5972741	3.68319e+06	1668.77	N/A	2.09369	1372	1236	22591	4353.31	4876.33	26.0833		1.85534
5	U5	Unknown	6692052	4.18825e+06	1824.93	N/A	2.38078	1372	1346	26846	4877.59	5813.55	26.0833		1.50186
6	U6	Unknown	6481255	4.0568e+06	1767.09	N/A	2.30606	1372	1273	25792	4723.95	5475.33	26.0833		1.92983
48hpi GAPDH
No.	Label	Type	Volume (Int)	Adj. Vol. (Int)	Mean Bkgd. (Int)	Abs. Quant.	Rel. Quant.	# of Pixels	Min. Value (Int)	Max. Value (Int)	Mean Value (Int)	Std. Dev.	Area (mm2)
1	U1	Unknown	4858710	2.54629e+06	1835.25	N/A	1	1260	1237	18275	3856.12	3051.13	23.9541
2	U2	Unknown	4802386	2431066	1882	N/A	0.954748	1260	1202	15418	3811.42	3138.77	23.9541
3	U3	Unknown	5854636	3.54624e+06	1832.06	N/A	1.39271	1260	1458	18537	4646.54	4380.49	23.9541
4	U4	Unknown	5222055	2.8734e+06	1864.01	N/A	1.12846	1260	1381	18917	4144.49	3539.33	23.9541
5	U5	Unknown	6631009	4.03643e+06	2059.19	N/A	1.58522	1260	1620	26714	5262.71	4813.84	23.9541
6	U6	Unknown	5508713	3.0427e+06	1957.15	N/A	1.19495	1260	1437	19600	4371.99	3735.64	23.9541

## Sheet: Fig 1b
12hpi GRP78
No.	Label	Type	Volume (Int)	Adj. Vol. (Int)	Mean Bkgd. (Int)	Abs. Quant.	Rel. Quant.	# of Pixels	Min. Value (Int)	Max. Value (Int)	Mean Value (Int)	Std. Dev.	Area (mm2)		Norm			Mock	SARS					H1299
1	U1	Unknown	4504398	3.35011e+06	1457.43	N/A	1	792	973	21422	5687.37	5750.13	15.0568		1		Avg	1.14914	2.02937					12 hpi	24 hpi	36 hpi	48 hpi
2	U2	Unknown	5225560	3905131	1667.21	N/A	1.16567	792	1079	24267	6597.93	6438.43	15.0568		1.11566		Std	0.168386	0.368682				Mock	1	1	1	1
3	U3	Unknown	5012476	3.62613e+06	1750.43	N/A	1.08239	792	1228	24536	6328.88	6250.38	15.0568		1.33174								Mock	1.11566	1.15183	0.914359	1.14793
4	U4	Unknown	8066299	6.48039e+06	2002.41	N/A	1.93438	792	1382	37982	10184.7	10342.5	15.0568		2.4368		Avg	1	1.76599				Mock	1.33174	1.20101	0.717198	0.882384
5	U5	Unknown	7264365	5.75949e+06	1900.09	N/A	1.7192	792	1432	33592	9172.18	9291.05	15.0568		1.71877		Std	0.146533	0.320834				SARS	2.4368	2.14196	2.51817	1.11434
6	U6	Unknown	6902272	5.65475e+06	1575.16	N/A	1.68793	792	1078	32815	8714.99	9618.26	15.0568		1.93252		0.0197487						SARS	1.71877	2.2307	3.13314	1.65116
																							SARS	1.93252	2.05772	3.21325	1.71071
12hpi GAPDH
No.	Label	Type	Volume (Int)	Adj. Vol. (Int)	Mean Bkgd. (Int)	Abs. Quant.	Rel. Quant.	# of Pixels	Min. Value (Int)	Max. Value (Int)	Mean Value (Int)	Std. Dev.	Area (mm2)
1	U1	Unknown	7411730	5.80373e+06	1975.43	N/A	1	814	1454	25175	9105.32	7865.01	15.4751											H1299
2	U2	Unknown	7845508	6.06389e+06	2188.72	N/A	1.04483	814	1659	26981	9638.22	8266.54	15.4751											12 h.p.i.	24 h.p.i.	36 h.p.i.	48 h.p.i.
3	U3	Unknown	6430123	4717060	2104.5	N/A	0.812763	814	1485	24622	7899.41	6960.8	15.4751									Avg	Mock	1.14914	1.11761	0.877185	1.0101
4	U4	Unknown	6152258	4.60711e+06	1898.21	N/A	0.793819	814	1366	21119	7558.06	6237.59	15.4751										SARS	2.02937	2.14346	2.95485	1.49207
5	U5	Unknown	7369716	5.80515e+06	1922.07	N/A	1.00025	814	1451	26609	9053.71	8149.94	15.4751									Stdev	Mock	0.168386	0.104783	0.14502	0.133062
6	U6	Unknown	6403461	5.06917e+06	1639.17	N/A	0.873434	814	1164	24641	7866.66	7439.54	15.4751										SARS	0.368682	0.0864973	0.380292	0.328474
																						Std Error	Mock	0.0972177	0.0604964	0.0837271	0.0768233
24hpi GRP78																							SARS	0.212858	0.0499392	0.219562	0.189645
No.	Label	Type	Volume (Int)	Adj. Vol. (Int)	Mean Bkgd. (Int)	Abs. Quant.	Rel. Quant.	# of Pixels	Min. Value (Int)	Max. Value (Int)	Mean Value (Int)	Std. Dev.	Area (mm2)		Norm			Mock	SARS
1	U1	Unknown	5976446	4.52687e+06	1937.94	N/A	1	748	1414	28960	7989.9	8271.37	14.2204		1		Avg	1.11761	2.14346			P-value		0.0197487	0.000197405	0.00090333	0.0780461
2	U2	Unknown	6359245	4687278	2235.25	N/A	1.03544	748	1420	30573	8501.66	8219.87	14.2204		1.15183		Std	0.104783	0.0864973
3	U3	Unknown	6344917	4.64961e+06	2266.45	N/A	1.02712	748	1730	33357	8482.51	9035.31	14.2204		1.20101
4	U4	Unknown	12121541	9.77081e+06	3142.69	N/A	2.1584	748	2014	53900	16205.3	17126	14.2204		2.14196		Avg	1	1.91789					H1299
5	U5	Unknown	10443216	8.24557e+06	2938.03	N/A	1.82147	748	2026	51970	13961.5	15526.4	14.2204		2.2307		Std	0.0937559	0.0773946					12 h.p.i.	24 h.p.i.	36 h.p.i.	48 h.p.i.
6	U6	Unknown	9565193	7.75137e+06	2424.9	N/A	1.7123	748	1514	45719	12787.7	14134.7	14.2204		2.05772		0.000197405					Avg	Mock	1	1	1	1
																							SARS	1.76599	1.91789	3.36856	1.47714
24hpi GAPDH																						Stdev	Mock	0.146533	0.0937559	0.165324	0.131731
No.	Label	Type	Volume (Int)	Adj. Vol. (Int)	Mean Bkgd. (Int)	Abs. Quant.	Rel. Quant.	# of Pixels	Min. Value (Int)	Max. Value (Int)	Mean Value (Int)	Std. Dev.	Area (mm2)										SARS	0.320834	0.0773946	0.433537	0.325188
1	U1	Unknown	9480548	7.51142e+06	2632.53	N/A	1	748	2011	33930	12674.5	10641.9	14.2204									Std Error	Mock	0.0846008	0.05413	0.0954497	0.0760547
2	U2	Unknown	9013924	6.75236e+06	3023.48	N/A	0.898946	748	2149	32059	12050.7	9740.02	14.2204										SARS	0.185234	0.0446838	0.250303	0.187748
3	U3	Unknown	8422046	6.42383e+06	2671.41	N/A	0.855209	748	1928	34603	11259.4	10556.4	14.2204
4	U4	Unknown	10112826	7.56908e+06	3400.72	N/A	1.00768	748	2052	36023	13519.8	11241.9	14.2204
5	U5	Unknown	8013429	6.13344e+06	2513.35	N/A	0.816549	748	1836	32351	10713.1	9592.79	14.2204
6	U6	Unknown	8024090	6.25051e+06	2371.09	N/A	0.832135	748	1433	30146	10727.4	9084.53	14.2204
36hpi GRP78
No.	Label	Type	Volume (Int)	Adj. Vol. (Int)	Mean Bkgd. (Int)	Abs. Quant.	Rel. Quant.	# of Pixels	Min. Value (Int)	Max. Value (Int)	Mean Value (Int)	Std. Dev.	Area (mm2)		Norm			Mock	SARS
1	U1	Unknown	3486081	2.07313e+06	1023.88	N/A	1	1380	715	15033	2526.15	2976.73	26.2354		1		Avg	0.877185	2.95485
2	U2	Unknown	3270601	1.92729e+06	973.41	N/A	0.929655	1380	740	14974	2370	2775.61	26.2354		0.914359		Std	0.14502	0.380292
3	U3	Unknown	2521496	1.24899e+06	922.109	N/A	0.602464	1380	661	9118	1827.17	1777.69	26.2354		0.717198
4	U4	Unknown	4948795	3.574e+06	996.231	N/A	1.72396	1380	749	20123	3586.08	4646.02	26.2354		2.51817		Avg	1	3.36856
5	U5	Unknown	5286562	3.84151e+06	1047.14	N/A	1.853	1380	753	21508	3830.84	4891.16	26.2354		3.13314		Std	0.165324	0.433537
6	U6	Unknown	5710111	4.28232e+06	1034.63	N/A	2.06563	1380	751	25684	4137.76	5607.97	26.2354		3.21325		0.00090333
36hpi GAPDH
No.	Label	Type	Volume (Int)	Adj. Vol. (Int)	Mean Bkgd. (Int)	Abs. Quant.	Rel. Quant.	# of Pixels	Min. Value (Int)	Max. Value (Int)	Mean Value (Int)	Std. Dev.	Area (mm2)
1	U1	Unknown	11152331	8.2802e+06	2385.49	N/A	1	1204	1552	34888	9262.73	8523.94	22.8894
2	U2	Unknown	11542638	8.41872e+06	2594.62	N/A	1.01673	1204	1879	33771	9586.91	8606.89	22.8894
3	U3	Unknown	9925883	6.95557e+06	2467.03	N/A	0.840025	1204	1862	27867	8244.09	7260.86	22.8894
4	U4	Unknown	8960591	5.6687e+06	2734.13	N/A	0.684609	1204	1500	22827	7442.35	6148.92	22.8894
5	U5	Unknown	7811379	4.89707e+06	2420.52	N/A	0.59142	1204	1565	25156	6487.86	5373.02	22.8894
6	U6	Unknown	8634667	5.32291e+06	2750.63	N/A	0.642848	1204	1679	24698	7171.65	6142.82	22.8894
48hpi GRP78
No.	Label	Type	Volume (Int)	Adj. Vol. (Int)	Mean Bkgd. (Int)	Abs. Quant.	Rel. Quant.	# of Pixels	Min. Value (Int)	Max. Value (Int)	Mean Value (Int)	Std. Dev.	Area (mm2)		Norm			Mock	SARS
1	U1	Unknown	5726900	3.61684e+06	1448.22	N/A	1	1457	1033	22160	3930.61	4682.4	27.6993		1		Avg	1.0101	1.49207
2	U2	Unknown	6306948	4.01559e+06	1572.66	N/A	1.11025	1457	1156	26611	4328.72	5532.67	27.6993		1.14793		Std	0.133062	0.328474
3	U3	Unknown	5062944	2.88405e+06	1495.47	N/A	0.797395	1457	1170	22447	3474.91	4284.12	27.6993		0.882384
4	U4	Unknown	5422874	3.11326e+06	1585.18	N/A	0.86077	1457	1200	21467	3721.95	4411.15	27.6993		1.11434		Avg	1	1.47714
5	U5	Unknown	6872505	4.38163e+06	1709.59	N/A	1.21145	1457	1233	26991	4716.89	5916.55	27.6993		1.65116		Std	0.131731	0.325188
6	U6	Unknown	7097339	4.6151e+06	1703.66	N/A	1.27601	1457	1330	26221	4871.2	6047.55	27.6993		1.71071		0.0780461
48hpi GAPDH
No.	Label	Type	Volume (Int)	Adj. Vol. (Int)	Mean Bkgd. (Int)	Abs. Quant.	Rel. Quant.	# of Pixels	Min. Value (Int)	Max. Value (Int)	Mean Value (Int)	Std. Dev.	Area (mm2)
1	U1	Unknown	7709084	5.36252e+06	1720.36	N/A	1	1364	1141	18869	5651.82	4668.08	25.9312
2	U2	Unknown	7491690	5.18649e+06	1690.03	N/A	0.967174	1364	1243	19087	5492.44	4948.71	25.9312
3	U3	Unknown	7057636	4.84602e+06	1621.42	N/A	0.903683	1364	1302	17882	5174.22	4603.6	25.9312
4	U4	Unknown	6209975	4.14226e+06	1515.92	N/A	0.772446	1364	1175	17354	4552.77	3979.43	25.9312
5	U5	Unknown	5960488	3.93447e+06	1485.35	N/A	0.733698	1364	1068	16248	4369.86	3656.55	25.9312
6	U6	Unknown	6009596	3.99986e+06	1473.42	N/A	0.745892	1364	1110	17039	4405.86	3717.44	25.9312

## Sheet: Fig 1c
							No quantification of this data

## Sheet: Fig 1d
					No quantification of this data

## Sheet: Fig 1e WB
	3MOI 24hpi GAPDH
	No.	Label	Type	Volume (Int)	Adj. Vol. (Int)	Mean Bkgd. (Int)	Abs. Quant.	Rel. Quant.	# of Pixels	Min. Value (Int)	Max. Value (Int)	Mean Value (Int)	Std. Dev.	Area (mm2)
Mock	1	U1	Unknown	13442017	2.60124e+06	13092.7	N/A	1	828	11659	31220	16234.3	4702.38	15.7412							#2	#3	#4	#1	Avg	Stdev	Avg	Stdev
Mock	2	U2	Unknown	14378764	3.00018e+06	13742.2	N/A	1.15337	828	11032	34317	17365.7	5563.32	15.7412					0.5 MOI 24hpi	Mock	1	0.767963	0.618233	1	0.846549	0.187438	1	0.221414
Mock	3	U3	Unknown	13099341	2.81043e+06	12426.2	N/A	1.08042	828	11462	32816	15820.5	5027.22	15.7412						SARS	2.78775	2.4039	2.52085	2.57747	2.57249	0.160678	3.0388	0.189803
SARS	4	U4	Unknown	14597103	3.66e+06	13209.1	N/A	1.40702	828	11244	34793	17629.4	6448.08	15.7412					3 MOI 24hpi	Mock	1	0.715173	0.715561	1	0.857684	0.164333	1	0.191601
SARS	5	U5	Unknown	13239746	3.01059e+06	12354	N/A	1.15737	828	9721	33228	15990	5734.35	15.7412						SARS	2.22732	2.55127	1.87471	2.39661	2.26248	0.2904	2.63789	0.338586
SARS	6	U6	Unknown	14491460	3.62473e+06	13124.1	N/A	1.39346	828	11530	36792	17501.8	6437.79	15.7412
	0.5MOI 24hpi GAPDH
	No.	Label	Type	Volume (Int)	Adj. Vol. (Int)	Mean Bkgd. (Int)	Abs. Quant.	Rel. Quant.	# of Pixels	Min. Value (Int)	Max. Value (Int)	Mean Value (Int)	Std. Dev.	Area (mm2)
Mock	1	U1	Unknown	13672380	2.72712e+06	13218.9	N/A	1	828	11105	33769	16512.5	5345.24	15.7412
Mock	2	U2	Unknown	12202032	2.71176e+06	11461.7	N/A	0.994367	828	9771	31855	14736.8	5136.34	15.7412
Mock	3	U3	Unknown	14582282	3.12814e+06	13833.5	N/A	1.14705	828	12365	35486	17611.5	5696.18	15.7412
SARS	4	U4	Unknown	14735233	3.40984e+06	13678	N/A	1.25034	828	12204	35119	17796.2	5902	15.7412
SARS	5	U5	Unknown	12156844	2.86907e+06	11217.1	N/A	1.05205	828	9878	30500	14682.2	5061.86	15.7412
SARS	6	U6	Unknown	13611576	3.0824e+06	12716.4	N/A	1.13027	828	10446	30269	16439.1	5390.13	15.7412
	3MOI 24hpi GRP78
	No.	Label	Type	Volume (Int)	Adj. Vol. (Int)	Mean Bkgd. (Int)	Abs. Quant.	Rel. Quant.	# of Pixels	Min. Value (Int)	Max. Value (Int)	Mean Value (Int)	Std. Dev.	Area (mm2)		Norm
Mock	1	U1	Unknown	4440557	2.57222e+06	2075.93	N/A	1	900	1181	24536	4933.95	4885.96	17.11		1
Mock	2	U2	Unknown	3921040	2.12172e+06	1999.25	N/A	0.824858	900	1431	25346	4356.71	4663.97	17.11		0.715173
Mock	3	U3	Unknown	3697987	1.9886e+06	1899.32	N/A	0.773107	900	1384	25753	4108.87	4704.5	17.11		0.715561
SARS	4	U4	Unknown	10928809	8.06105e+06	3186.4	N/A	3.13389	900	2491	44448	12143.1	12394	17.11		2.22732
SARS	5	U5	Unknown	10227652	7.59517e+06	2924.98	N/A	2.95277	900	2506	45469	11364.1	12518.9	17.11		2.55127
SARS	6	U6	Unknown	9069749	6.71951e+06	2611.38	N/A	2.61234	900	2280	43761	10077.5	12067.3	17.11		1.87471
	0.5MOI 24hpi GRP78
	No.	Label	Type	Volume (Int)	Adj. Vol. (Int)	Mean Bkgd. (Int)	Abs. Quant.	Rel. Quant.	# of Pixels	Min. Value (Int)	Max. Value (Int)	Mean Value (Int)	Std. Dev.	Area (mm2)		Norm
Mock	1	U1	Unknown	5202648	2.53983e+06	2958.69	N/A	1	900	2214	27951	5780.72	5440.03	17.11		1
Mock	2	U2	Unknown	4021335	1.93951e+06	2313.14	N/A	0.763637	900	1778	25207	4468.15	4590.35	17.11		0.767963
Mock	3	U3	Unknown	3999768	1.8011e+06	2442.97	N/A	0.709142	900	1836	24737	4444.19	4567.65	17.11		0.618233
SARS	4	U4	Unknown	11874764	8.85294e+06	3357.59	N/A	3.48565	900	2548	52707	13194.2	14172.8	17.11		2.78775
SARS	5	U5	Unknown	8686951	6.42329e+06	2515.18	N/A	2.52903	900	2073	39495	9652.17	10989.8	17.11		2.4039
SARS	6	U6	Unknown	9770267	7236617	2815.17	N/A	2.84926	900	2339	48277	10855.9	13290.5	17.11		2.52085
	No.	Label	Type	Volume (Int)	Adj. Vol. (Int)	Mean Bkgd. (Int)	Abs. Quant.	Rel. Quant.	# of Pixels	Min. Value (Int)	Max. Value (Int)	Mean Value (Int)	Std. Dev.	Area (mm2)
Mock 0.5	1	U1	Unknown	7544572	4.93109e+06	2451.67	N/A	1	1066	1781	28820	7077.46	6601.07	20.2659
SARS 0.5	2	U2	Unknown	7573237	4.67276e+06	2720.9	N/A	0.947612	1066	2017	25117	7104.35	6838.71	20.2659
Mock 3	3	U3	Unknown	6843937	4.04321e+06	2627.33	N/A	0.819942	1066	1896	25990	6420.2	6324.4	20.2659
SARS 3	4	U4	Unknown	10128521	7.1415e+06	2802.09	N/A	1.44826	1066	1775	32133	9501.43	9299.58	20.2659
	No.	Label	Type	Volume (Int)	Adj. Vol. (Int)	Mean Bkgd. (Int)	Abs. Quant.	Rel. Quant.	# of Pixels	Min. Value (Int)	Max. Value (Int)	Mean Value (Int)	Std. Dev.	Area (mm2)		Norm
Mock 0.5	1	U1	Unknown	2254593	843019	1508.09	N/A	1	936	886	8883	2408.75	1487.25	17.7945	Mock 0.5	1	1
SARS 0.5	2	U2	Unknown	3766114	2.05902e+06	1823.82	N/A	2.44244	936	1435	18027	4023.63	3955.28	17.7945	SARS 0.5	2.57747	2.57747
Mock 3	3	U3	Unknown	1885700	517700	1461.54	N/A	0.614103	936	1064	7199	2014.64	1018.19	17.7945	Mock 3	0.748959	1
SARS 3	4	U4	Unknown	3663983	2.19149e+06	1573.18	N/A	2.59957	936	1137	17862	3914.51	3801.78	17.7945	SARS 3	1.79496	2.39661

## Sheet: Fig 1e qPCR
	GRP78
	Mock	0.5MOI	3MOI
	24 hr	24 hr	24 hr
B3	16.15	15.48	15.42
C3	16.25	15.49	15.33
D3	16.45	15.68	15.64
	16.2833	15.55	15.4633
	GAPDH
E3	15.14	15.14	15.07
F3	15.06	15.38	15.52
G3	15.3	15.38	15.26
	15.1667	15.3	15.2833
	Mock	0.5MOI	3MOI
	24 hr	24 hr	24 hr
Delta Ct	1.01	0.34	0.35
	1.19	0.11	-0.19
	1.15	0.3	0.38
Avg	1.11667	0.25	0.18
	24hr 0.5 MOI				24hr 3 MOI
	Mock	SARS			Mock	SARS
Delta Delta Ct	-0.11	-0.78		Delta Delta Ct	-0.11	-0.77
	0.07	-1.01			0.07	-1.31
	0.03	-0.82			0.03	-0.74
Fold Change	1.07923	1.71713		Fold Change	1.07923	1.70527
	0.952638	2.01391			0.952638	2.47942
	0.97942	1.76541			0.97942	1.67018
Avg	1.00376	1.83215		Avg	1.00376	1.95162
Stdev	0.0667133	0.15925			0.0667133	0.457421
T-test	0.00114533			T-test	0.0237655

## Sheet: Fig 2a,c
H1299 GRP78
No.	Label	Type	Volume (Int)	Adj. Vol. (Int)	Mean Bkgd. (Int)	Abs. Quant.	Rel. Quant.	# of Pixels	Min. Value (Int)	Max. Value (Int)	Mean Value (Int)	Std. Dev.	Area (mm2)
1	U1	Unknown	10928456	6854100	4748.67	N/A	1	858	3644	62458	12737.1	11592.3	16.3116		1		Avg	1.15774	0.16525
2	U2	Unknown	11713839	7.22459e+06	5232.22	N/A	1.05405	858	4428	62897	13652.5	11800.4	16.3116		1.16927		Std	0.152301	0.031565
3	U3	Unknown	10789828	6.36751e+06	5154.22	N/A	0.929007	858	4128	54565	12575.6	10934.8	16.3116		1.30395			siCtrl	si78
4	U4	Unknown	4306436	935919	3928.34	N/A	0.136549	858	2717	13867	5019.16	2083.51	16.3116		0.162889		Avg	1	0.142735
5	U5	Unknown	3695835	1.12196e+06	2999.86	N/A	0.163691	858	2522	14689	4307.5	2099.75	16.3116		0.197928		Std	0.13155	0.0272644
6	U6	Unknown	3319218	887666	2833.98	N/A	0.129509	858	2336	22967	3868.55	1878.38	16.3116		0.134931			0.000381073
H1299 GAPDH
No.	Label	Type	Volume (Int)	Adj. Vol. (Int)	Mean Bkgd. (Int)	Abs. Quant.	Rel. Quant.	# of Pixels	Min. Value (Int)	Max. Value (Int)	Mean Value (Int)	Std. Dev.	Area (mm2)
1	U1	Unknown	8315544	6.26287e+06	2384.06	N/A	1	861	1536	29209	9658.01	8954.94	16.3686
2	U2	Unknown	7942662	5.64575e+06	2667.73	N/A	0.901464	861	1728	29622	9224.93	8191.97	16.3686
3	U3	Unknown	8291213	4.46203e+06	4447.37	N/A	0.712458	861	1919	28931	9629.75	8288.46	16.3686
4	U4	Unknown	8631315	5.25011e+06	3927.06	N/A	0.838293	861	1991	28422	10024.8	8329.71	16.3686
5	U5	Unknown	8494544	5.17952e+06	3850.2	N/A	0.827021	861	2179	40101	9865.9	8682.39	16.3686
6	U6	Unknown	8861567	6.01121e+06	3310.52	N/A	0.959817	861	1617	29514	10292.2	8836.36	16.3686
H1299 Spike
No.	Label	Type	Volume (Int)	Adj. Vol. (Int)	Mean Bkgd. (Int)	Abs. Quant.	Rel. Quant.	# of Pixels	Min. Value (Int)	Max. Value (Int)	Mean Value (Int)	Std. Dev.	Area (mm2)
1	U1	Unknown	33726604	1.30213e+07	12443.1	N/A	1	1664	8755	34851	20268.4	6296.65	31.6346		1		1.13932	0.249047
2	U2	Unknown	36406624	1.24476e+07	14398.5	N/A	0.955941	1664	10360	38485	21879	7272.49	31.6346		0.991102		0.688913	0.0764332
3	U3	Unknown	41280486	1.68056e+07	14708.5	N/A	1.29063	1664	10363	49520	24808	9620.45	31.6346		1.42685	siCtrl	1	0.218594
4	U4	Unknown	27777119	8.00396e+06	11882.9	N/A	0.614683	1664	8555	27014	16693	4803.26	31.6346		0.746209	si78	0.604673	0.0670869
5	U5	Unknown	26209829	7.81673e+06	11053.5	N/A	0.600304	1664	8920	35073	15751.1	4917.24	31.6346		0.718403
6	U6	Unknown	27194021	6.32856e+06	12539.3	N/A	0.486017	1664	8835	25138	16342.6	3728	31.6346		0.602128		0.0401569
H1299 GAPDH
No.	Label	Type	Volume (Int)	Adj. Vol. (Int)	Mean Bkgd. (Int)	Abs. Quant.	Rel. Quant.	# of Pixels	Min. Value (Int)	Max. Value (Int)	Mean Value (Int)	Std. Dev.	Area (mm2)
1	U1	Unknown	21494763	1.4839e+07	3667.06	N/A	1	1815	2006	44297	11842.8	12784.6	34.5053
2	U2	Unknown	20724774	1.43126e+07	3532.88	N/A	0.964523	1815	2573	44306	11418.6	11742.5	34.5053
3	U3	Unknown	19250032	1.34224e+07	3210.82	N/A	0.904532	1815	2134	40541	10606.1	11027.6	34.5053
4	U4	Unknown	17536325	1.22235e+07	2927.16	N/A	0.823741	1815	2036	37091	9661.89	10555.6	34.5053
5	U5	Unknown	17661653	1.23996e+07	2899.18	N/A	0.835609	1815	2134	37488	9730.94	10530.8	34.5053
6	U6	Unknown	16515861	1.19776e+07	2500.44	N/A	0.807165	1815	1461	36947	9099.65	10799.1	34.5053
Virus Release Plaque Assay
H1299 Cell line
	1st Trial	2nd Trial	3rd Trial
siCtrl	32000	42000	36000
si78	4000	3600	3000

## Sheet: Fig 2d
	Plaque Number
	HA15 Conc	Trial 1	Trial 2	Trial 3	Avg	Std	SEM	T-test
	0	98	99	93	96.6667	3.21455	1.85592
	0.625	93	96	98	95.6667	2.51661	1.45297	0.693197
	1.25	83	85	76	81.3333	4.72582	2.72845	0.00968531
	2.5	61	57	54	57.3333	3.51188	2.02759	0.000138558
	5	0	0	0	0	0	0	8.13235e-07
	Plaque Size
	HA15 Conc	Trial 1	Trial 2	Trial 3	Trial 4	Trial 5	Trial 6	Trial 7	Trial 8	Trial 9	Trial 10	Avg	Std	SEM	Avg	Std	SEM	T-test
	0	1.3	1.3	1.2	1.4	1.4	1.2	1.4	1.3	1.2	1.3	1.3	0.0816497	0.0258199	1	0.0628074	0.0198615
	0.625	1.4	1.2	1.4	1.3	1.4	1.4	1.4	1.3	1.3	1.4	1.35	0.0707107	0.0223607	1.03846	0.0543928	0.0172005	0.16048
	1.25	1.3	1.2	1.4	1.2	1.1	1.2	1.3	1.1	1.2	1.1	1.21	0.0994429	0.0314466	0.930769	0.0764945	0.0241897	0.0401422
	2.5	0.2	0.4	0.5	0.3	0.5	0.5	0.3	0.4	0.5	0.4	0.4	0.105409	0.0333333	0.307692	0.081084	0.025641	3.12159e-14
	5	0	0	0	0	0	0	0	0	0	0	0	0	0	0	0	0	8.01037e-21

## Sheet: Fig 2e
	Day 1
								Day 1	Avg	1	1.01415	1.06719	1.21218	1.10324
		2.10825	2.25825	2.30825	2.64725	2.42925		Day 2	Avg	1	0.934202	0.952022	1.20391	1.05243
		2.16725	2.20725	2.28325	2.53725	2.36425		Day 3	Avg	1	0.916553	0.998926	1.19569	0.945735
		2.14325	2.17025	2.30625	2.62125	2.34625
		2.34725	2.25425	2.45725	2.82025	2.53125		Day 1	Stdev	0.0486525	0.0190865	0.0364181	0.0542238	0.0381675
	Avg	2.1915	2.2225	2.33875	2.6565	2.41775		Day 2	Stdev	0.0190602	0.0251023	0.00733945	0.0613182	0.0413121
	Stdev	0.106622	0.041828	0.0798102	0.118831	0.0836441		Day 3	Stdev	0.0236662	0.0280307	0.0264472	0.0300901	0.0469021
	Avg	1	1.01415	1.06719	1.21218	1.10324
	Stdev	0.0486525	0.0190865	0.0364181	0.0542238	0.0381675
	Day 2
		0.7185	0.6705	0.6975	0.8495	0.7295
		0.7425	0.7065	0.6895	0.8385	0.7625
		0.7165	0.6655	0.6905	0.8875	0.7775
		0.7405	0.6835	0.7005	0.9375	0.8015
	Avg	0.7295	0.6815	0.6945	0.87825	0.76775
	Stdev	0.0139044	0.0183121	0.00535413	0.0447316	0.0301372
	Avg	1	0.934202	0.952022	1.20391	1.05243
	Stdev	0.0190602	0.0251023	0.00733945	0.0613182	0.0413121
	Day 3
		2.55775	2.24475	2.53075	2.95775	2.25275
		2.49175	2.40575	2.53675	3.09875	2.42375
		2.55675	2.35475	2.50875	3.13675	2.51875
		2.63975	2.38575	2.65875	3.05775	2.49475
	Avg	2.5615	2.34775	2.55875	3.06275	2.4225
	Stdev	0.0606211	0.0718006	0.0677446	0.0770757	0.12014
	Avg	1	0.916553	0.998926	1.19569	0.945735
	Stdev	0.0236662	0.0280307	0.0264472	0.0300901	0.0469021

## Sheet: Fig 2f
	Vehicle	Vehicle	Vehicle	HA-15	HA-15	HA-15
RT-qPCR Well #1 SARS-CoV-2 RNA levels of Individual Mouse	332900	923700	614800	9671	5466	170500
RT-qPCR Well #2 SARS-CoV-2 RNA levels of Individual Mouse	329600	908800	612000	8987	5932	163100
RT-qPCR Well #3 SARS-CoV-2 RNA levels of Individual Mouse	343500	916200	614000	8875	5924	179400
RT-qPCR Average for each mouse	335333	916233	613600	9177.67	5774	171000
	335333	916233	613600	9177.67	5774	171000
	916233
	613600
	Vehicle	HA-15
RT-qPCR Average for each mouse	335333	9177.67
RT-qPCR Average for each mouse	916233	5774
RT-qPCR Average for each mouse	613600	171000
Vehicle	621722	61983.9
HA15	251666	81877.5
	Vehicle	HA15
Vehicle	1	0.0996971
HA15	0.404788	0.131695
T-test	9.72724e-06
	621722	61983.9
	251666	81877.5
	6.21722	0.619839
	2.51666	0.818775

[truncated: 3 more sheets: Supplementary Fig 1a, Supplementary Fig 1b, Supplementary Fig 1c,e]
